# Supplementary material for: Monopolar Radiofrequency for Facial Hyperpigmentation Treatment: An Integrated Retrospective Clinical Trial and Ex Vivo Study
Source: Int J Mol Sci. 2026 Jan 12;27(2):761. doi: 10.3390/ijms27020761 (PMC12841156; doi:10.3390/ijms27020761)
Supplement: Supplementary file 1 [file ijms-27-00761-s001.zip]

Archive with 1 entries (1 files):
- ijms-4049974-supplementary.pdf
